# Supplementary material for: Taxonomically Restricted Genes Are Fundamental to Biology and Evolution
Source: Front Genet. 2018 Sep 20;9:407. doi: 10.3389/fgene.2018.00407 (PMC6158316; doi:10.3389/fgene.2018.00407)
Supplement: TABLE S1 — Arabidopsis genes expressed in the chloroplast and their degree of taxonomic restriction. [file Table_1.XLSX]

## Sheet: Sheet1
gene	names	Total	blast results: some genes had single hits to species that most likely represent contamination of genomic extractions for mislabeled submissions
AAG12344.1	PsbT (chloroplast) [Arabidopsis thaliana]	photosynthesizing organisms only
AAG12345.1	PsbN (chloroplast) [Arabidopsis thaliana]	photosynthesizing organisms only
AAG26976.1	PsbF (chloroplast) [Arabidopsis thaliana]	photosynthesizing organisms only
AAO13251.1	photosystem II .2	photosynthesizing organisms only
ANW47771.1	photosystem II protein D1 (chloroplast) [Arabidopsis thaliana]	photosynthesizing organisms only
ANW47772.1	maturase K (chloroplast) [Arabidopsis thaliana]	photosynthesizing organisms only
ANW47774.1	photosystem II protein K (chloroplast) [Arabidopsis thaliana]	photosynthesizing organisms only
ANW47775.1	photosystem II protein I (chloroplast) [Arabidopsis thaliana]	photosynthesizing organisms only
ANW47783.1	cytochrome b6/f complex subunit VIII (chloroplast) [Arabidopsis thaliana]	photosynthesizing organisms only
ANW47784.1	photosystem II protein M (chloroplast) [Arabidopsis thaliana]	photosynthesizing organisms only
ANW47785.1	photosystem II protein .2	photosynthesizing organisms only
ANW47786.1	photosystem II 44 kDa protein (chloroplast) [Arabidopsis thaliana]	photosynthesizing organisms only
ANW47787.1	photosystem II protein Z (chloroplast) [Arabidopsis thaliana]	photosynthesizing organisms only
ANW47789.1	photosystem I P700 chlorophyll a apoprotein .2	photosynthesizing organisms only	hit in Trichoplax but nowhere else
ANW47790.1	photosystem I P700 chlorophyll a apoprotein A1 (chloroplast) [Arabidopsis thaliana]	photosynthesizing organisms only	hit in Trichoplax but nowhere else
ANW47800.1	photosystem I subunit VIII (chloroplast) [Arabidopsis thaliana]	photosynthesizing organisms only
ANW47801.1	photosystem I assembly protein Ycf4 (chloroplast) [Arabidopsis thaliana]	photosynthesizing organisms only
ANW47802.1	envelope membrane protein (chloroplast) [Arabidopsis thaliana]	photosynthesizing organisms only
ANW47803.1	cytochrome f (chloroplast) [Arabidopsis thaliana]	photosynthesizing organisms only
ANW47804.1	photosystem II protein J (chloroplast) [Arabidopsis thaliana]	photosynthesizing organisms only
ANW47805.1	photosystem II protein L (chloroplast) [Arabidopsis thaliana]	photosynthesizing organisms only
ANW47806.1	photosystem II protein VI (chloroplast) [Arabidopsis thaliana]	photosynthesizing organisms only
ANW47807.1	photosystem II protein V (chloroplast) [Arabidopsis thaliana]	photosynthesizing organisms only
ANW47808.1	cytochrome b6/f complex subunit VI (chloroplast) [Arabidopsis thaliana]	photosynthesizing organisms only
ANW47810.1	photosystem I subunit IX (chloroplast) [Arabidopsis thaliana]	photosynthesizing organisms only
ANW47816.1	photosystem II 47 kDa protein (chloroplast) [Arabidopsis thaliana]	photosynthesizing organisms only
ANW47817.1	photosystem II protein T (chloroplast) [Arabidopsis thaliana]	photosynthesizing organisms only
ANW47818.1	photosystem II protein N (chloroplast) [Arabidopsis thaliana]	photosynthesizing organisms only
ANW47819.1	photosystem II protein H (chloroplast) [Arabidopsis thaliana]	photosynthesizing organisms only
ANW47840.1	photosystem I subunit VII (chloroplast) [Arabidopsis thaliana]	photosynthesizing organisms only
ANW47847.1	Ycf1 (chloroplast) [Arabidopsis thaliana]	photosynthesizing organisms only	hit in Polistes canadensis but nowhere else
BAA84365.1	PSII .2	photosynthesizing organisms only
BAA84366.1	matK (chloroplast) [Arabidopsis thaliana]	photosynthesizing organisms only
BAA84368.1	PSII K protein (chloroplast) [Arabidopsis thaliana]	photosynthesizing organisms only
BAA84369.1	PSII I protein (chloroplast) [Arabidopsis thaliana]	photosynthesizing organisms only
BAA84371.1	ATPase I subunit (chloroplast) [Arabidopsis thaliana]	photosynthesizing organisms only
BAA84378.1	ycf6 (chloroplast) [Arabidopsis thaliana]	photosynthesizing organisms only
BAA84379.1	PSII low MW protein (chloroplast) [Arabidopsis thaliana]	photosynthesizing organisms only
BAA84381.2	PSII 43 KDa protein (chloroplast) [Arabidopsis thaliana]	photosynthesizing organisms only
BAA84382.1	ycf9 (chloroplast) [Arabidopsis thaliana]	photosynthesizing organisms only
BAA84384.1	PSI P700 apoprotein .2	photosynthesizing organisms only	hit in Trichoplax but nowhere else
BAA84385.1	PSI P700 apoprotein A1 (chloroplast) [Arabidopsis thaliana]	photosynthesizing organisms only	hit in Trichoplax but nowhere else
BAA84393.1	large subunit of riblose-1,5-bisphosphate carboxylase/oxygenase (chloroplast) [Arabidopsis thaliana]	photosynthesizing organisms only	hit in humans but nowhere else
BAA84395.1	PSI I protein (chloroplast) [Arabidopsis thaliana]	photosynthesizing organisms only
BAA84396.1	ycf4 (chloroplast) [Arabidopsis thaliana]	photosynthesizing organisms only
BAA84397.1	ycf10/cemA (chloroplast) [Arabidopsis thaliana]	photosynthesizing organisms only
BAA84399.1	PSII component (chloroplast) [Arabidopsis thaliana]	photosynthesizing organisms only
BAA84400.1	PSII L protein (chloroplast) [Arabidopsis thaliana]	photosynthesizing organisms only
BAA84401.1	PSII cytochrome b559 (chloroplast) [Arabidopsis thaliana]	photosynthesizing organisms only
BAA84403.1	ORF31 (chloroplast) [Arabidopsis thaliana]	photosynthesizing organisms only
BAA84404.1	cytochrome b6-f complex, subunit V (chloroplast) [Arabidopsis thaliana]	photosynthesizing organisms only
BAA84405.1	PSI J protein (chloroplast) [Arabidopsis thaliana]	photosynthesizing organisms only
BAA84411.1	PSII 47KDa protein (chloroplast) [Arabidopsis thaliana]	photosynthesizing organisms only
BAA84412.1	PSII T protein (chloroplast) [Arabidopsis thaliana]	photosynthesizing organisms only
BAA84414.1	PSII 10KDa phosphoprotein (chloroplast) [Arabidopsis thaliana]	photosynthesizing organisms only
BAA84429.1	orf77 (chloroplast) [Arabidopsis thaliana]	photosynthesizing organisms only
CAA32700.1	ribulose bisphosphate carboxylase (chloroplast) [Arabidopsis thaliana]	photosynthesizing organisms only	hit in Hirudo medicinalis but nowhere else
CAA56270.1	psbA (chloroplast) [Arabidopsis thaliana]	photosynthesizing organisms only
CAD27418.1	c6 type cytochrome (chloroplast) [Arabidopsis thaliana]	photosynthesizing organisms only
CAI99046.1	cyt b6/f complex subunit VI (chloroplast) [Arabidopsis thaliana]	photosynthesizing organisms only
NP_051045.1	ATP synthase CF0 B subunit (chloroplast) [Arabidopsis thaliana]	photosynthesizing organisms only
NP_051069.1	PSI I subunit VIII (chloroplast) [Arabidopsis thaliana]	photosynthesizing organisms only
NP_051105.1	hypothetical protein ArthCp070 (chloroplast) [Arabidopsis thaliana]	photosynthesizing organisms only	hit in Polistes canadensis but nowhere else
NP_051117.1	hypothetical protein Arthcp087 (chloroplast) [Arabidopsis thaliana]	photosynthesizing organisms only
OAO89294.1	hypothetical protein AXX17_ATUG02090 (chloroplast) [Arabidopsis thaliana]	photosynthesizing organisms only
OAO89295.1	hypothetical protein AXX17_ATUG02110 (chloroplast) [Arabidopsis thaliana]	photosynthesizing organisms only
OAO89296.1	hypothetical protein AXX17_ATUG02120 (chloroplast) [Arabidopsis thaliana]	photosynthesizing organisms only
OAO89297.1	hypothetical protein AXX17_ATUG02020 (chloroplast) [Arabidopsis thaliana]	photosynthesizing organisms only
OAO89298.1	hypothetical protein AXX17_ATUG01950 (chloroplast) [Arabidopsis thaliana]	photosynthesizing organisms only
OAO89300.1	hypothetical protein AXX17_ATUG01980 (chloroplast) [Arabidopsis thaliana]	photosynthesizing organisms only
OAO89301.1	hypothetical protein AXX17_ATUG02030 (chloroplast) [Arabidopsis thaliana]	photosynthesizing organisms only
OAO89302.1	hypothetical protein AXX17_ATUG02100 (chloroplast) [Arabidopsis thaliana]	photosynthesizing organisms only
OAO89303.1	hypothetical protein AXX17_ATUG02070 (chloroplast) [Arabidopsis thaliana]	photosynthesizing organisms only
OAO89304.1	hypothetical protein AXX17_ATUG02140 (chloroplast) [Arabidopsis thaliana]	photosynthesizing organisms only
OAO89305.1	hypothetical protein AXX17_ATUG02050 (chloroplast) [Arabidopsis thaliana]	photosynthesizing organisms only
OAO89307.1	hypothetical protein AXX17_ATUG02080 (chloroplast) [Arabidopsis thaliana]	photosynthesizing organisms only
OAO89309.1	hypothetical protein AXX17_ATUG01970 (chloroplast) [Arabidopsis thaliana]	photosynthesizing organisms only
OAO89312.1	hypothetical protein AXX17_ATUG01960 (chloroplast) [Arabidopsis thaliana]	photosynthesizing organisms only
ANW47838.1	cytochrome c biogenesis protein (chloroplast) [Arabidopsis thaliana]	toolkit (all metazoa)
ANW47842.1	NADH dehydrogenase subunit 6 (chloroplast) [Arabidopsis thaliana]	toolkit (all metazoa)
BAA84436.1	ycf5 (chloroplast) [Arabidopsis thaliana]	toolkit (all metazoa)
BAA84440.1	NADH dehydrogenase ND6 (chloroplast) [Arabidopsis thaliana]	toolkit (all metazoa)
CAA67670.1	ndhG (chloroplast) [Arabidopsis thaliana]	toolkit (all metazoa)
CAA82626.1	gamma-glutamylcysteine synthetase (chloroplast) [Arabidopsis thaliana]	toolkit (all metazoa)
OAO89306.1	hypothetical protein AXX17_ATUG02000 (chloroplast) [Arabidopsis thaliana]	toolkit (all metazoa)
AAG01340.1	4-diphosphocytidyl-2C-methyl-D-erythritol kinase (chloroplast) [Arabidopsis thaliana]	toolkit (all metazoa)
ABM97858.1	truncated Rps19 (chloroplast) [Arabidopsis thaliana]	toolkit (all metazoa)
CAD60664.1	putative glucose-1-phosphate adenylyltransferase small subunit (chloroplast) [Arabidopsis thaliana]	toolkit (all metazoa)
ANW47833.1	Yc.2	toolkit (all metazoa)
OAO89308.1	hypothetical protein AXX17_ATUG02040 (chloroplast) [Arabidopsis thaliana]	toolkit (all metazoa)
OAO89299.1	hypothetical protein AXX17_ATUG02060 (chloroplast) [Arabidopsis thaliana]	toolkit (all metazoa)
ACH56223.1	RibF1 (chloroplast) [Arabidopsis thaliana]	toolkit (all metazoa)
ANW47841.1	NADH dehydrogenase subunit 4L (chloroplast) [Arabidopsis thaliana]	toolkit (all metazoa)
BAA84439.1	NADH dehydrogenase ND4L (chloroplast) [Arabidopsis thaliana]	toolkit (all metazoa)
AAB19709.1	heat shock protein [Arabidopsis thaliana, Peptide Chloroplast, 227 aa]	toolkit (all metazoa)
BAA84386.1	ycf3 (chloroplast) [Arabidopsis thaliana]	toolkit (all metazoa)
AAG35071.1	2C-methyl-D-erythritol 2,4-cyclodiphosphate synthase (chloroplast) [Arabidopsis thaliana]	toolkit (all metazoa)
NP_051060.2	photosystem I assembly protein Ycf3 (chloroplast) [Arabidopsis thaliana]	toolkit (all metazoa)
BAA84375.1	RNA polymerase beta' subunit.2	toolkit (all metazoa)
ANW47822.1	RNA polymerase alpha subunit (chloroplast) [Arabidopsis thaliana]	toolkit (all metazoa)
ANW47777.1	ATP synthase CF0 C subunit (chloroplast) [Arabidopsis thaliana]	toolkit (all metazoa)
BAA84372.1	ATPase III subunit (chloroplast) [Arabidopsis thaliana]	toolkit (all metazoa)
CAC17699.1	atToc34 protein (chloroplast) [Arabidopsis thaliana]	toolkit (all metazoa)
CAA46508.1	carbonic anhydrase (chloroplast) [Arabidopsis thaliana]	toolkit (all metazoa)
CAC17698.1	atToc33 protein (chloroplast) [Arabidopsis thaliana]	toolkit (all metazoa)
ANW47778.1	ATP synthase CF0 A subunit (chloroplast) [Arabidopsis thaliana]	toolkit (all metazoa)
BAA84373.1	ATPase a subunit (chloroplast) [Arabidopsis thaliana]	toolkit (all metazoa)
OAO89310.1	hypothetical protein AXX17_ATUG01990 (chloroplast) [Arabidopsis thaliana]	toolkit (all metazoa)
BAA84391.1	ATPase epsilon subunit (chloroplast) [Arabidopsis thaliana]	toolkit (all metazoa)
NP_051065.1	ATP synthase CF1 epsilon subunit (chloroplast) [Arabidopsis thaliana]	toolkit (all metazoa)
AAF35256.1	carboxyltransferase beta subunit (chloroplast) [Arabidopsis thaliana]	toolkit (all metazoa)
AAA61773.1	omega-3 fatty acid desaturase (chloroplast) [Arabidopsis thaliana]	toolkit (all metazoa)
CAB40381.1	GrpE protein (chloroplast) [Arabidopsis thaliana]	toolkit (all metazoa)
BAA84416.1	cytochrome b/f (chloroplast) [Arabidopsis thaliana]	toolkit (all metazoa)
ANW47821.1	cytochrome b6/f complex subunit IV (chloroplast) [Arabidopsis thaliana]	toolkit (all metazoa)
CAA31381.1	Cf1 ATPase epsilon subunit (AA 1-132) (chloroplast) [Arabidopsis thaliana]	toolkit (all metazoa)
CAD35362.1	FK506 binding protein 1 (chloroplast) [Arabidopsis thaliana]	toolkit (all metazoa)
ANW47850.1	NADH dehydrogenase subunit.2	toolkit (all metazoa)
CAA05498.1	ndhB (chloroplast) [Arabidopsis thaliana]	toolkit (all metazoa)
NP_051103.2	NADH dehydrogenase subunit 2 (chloroplast) [Arabidopsis thaliana]	toolkit (all metazoa)
ANW47836.1	NADH dehydrogenase subunit 5 (chloroplast) [Arabidopsis thaliana]	toolkit (all metazoa)
BAA84434.1	NADH dehydrogenase ND5 (chloroplast) [Arabidopsis thaliana]	toolkit (all metazoa)
AAA18378.1	RNA-binding protein 1 (chloroplast) [Arabidopsis thaliana]	toolkit (all metazoa)
CAI99039.1	NADH dehydrogenase .2	toolkit (all metazoa)
AAA18379.1	RNA-binding protein.2	toolkit (all metazoa)
BAA84376.1	RNA polymerase beta' subunit-1 (chloroplast) [Arabidopsis thaliana]	toolkit (all metazoa)
ANW47793.1	NADH dehydrogenase subunit J (chloroplast) [Arabidopsis thaliana]	toolkit (all metazoa)
BAA84388.1	NADH dehydrogenase subunit (chloroplast) [Arabidopsis thaliana]	toolkit (all metazoa)
CAC39419.1	plastid thioredoxin (chloroplast) [Arabidopsis thaliana]	toolkit (all metazoa)
CAA79013.1	chloroplast 30S ribosomal protein S13 (chloroplast) [Arabidopsis thaliana]	toolkit (all metazoa)
BAA84430.1	NADH dehydrogenase N.2	toolkit (all metazoa)
OAO89311.1	hypothetical protein AXX17_ATUG02010 (chloroplast) [Arabidopsis thaliana]	toolkit (all metazoa)
CAC85400.1	ferritin subunit 4 (chloroplast) [Arabidopsis thaliana]	toolkit (all metazoa)
ANW47839.1	NADH dehydrogenase subunit 4 (chloroplast) [Arabidopsis thaliana]	toolkit (all metazoa)
BAA84437.1	NADH dehydrogenase ND4 (chloroplast) [Arabidopsis thaliana]	toolkit (all metazoa)
ANW47794.1	NADH dehydrogenase subunit K (chloroplast) [Arabidopsis thaliana]	toolkit (all metazoa)
BAA84389.1	photosystem II G protein (chloroplast) [Arabidopsis thaliana]	toolkit (all metazoa)
CAC85399.1	ferritin subunit 3 (chloroplast) [Arabidopsis thaliana]	toolkit (all metazoa)
CAA04112.1	glutathione peroxidase (chloroplast) [Arabidopsis thaliana]	toolkit (all metazoa)
ANW47795.1	NADH dehydrogenase subunit 3 (chloroplast) [Arabidopsis thaliana]	toolkit (all metazoa)
BAA84390.1	NADH dehydrogenase D3 (chloroplast) [Arabidopsis thaliana]	toolkit (all metazoa)
CAC85498.1	ferritin subunit.2	toolkit (all metazoa)
CAA74024.1	DNA-dependent RNA polymerase subunit beta (chloroplast) [Arabidopsis thaliana]	toolkit (all metazoa)
ANW47782.1	RNA polymerase beta subunit (chloroplast) [Arabidopsis thaliana]	toolkit (all metazoa)
AAB33001.1	sedoheptulose-1,7-bisphosphatase (chloroplast) [Arabidopsis thaliana]	toolkit (all metazoa)
AAG13931.1	chaperonin 10 (chloroplast) [Arabidopsis thaliana]	toolkit (all metazoa)
CAA09368.1	Cpn21 protein (chloroplast) [Arabidopsis thaliana]	toolkit (all metazoa)
ANW47843.1	NADH dehydrogenase subunit I (chloroplast) [Arabidopsis thaliana]	toolkit (all metazoa)
CAA41154.1	fructose-bisphosphatase (chloroplast) [Arabidopsis thaliana]	toolkit (all metazoa)
BAA84415.1	cytochrome B6 (chloroplast) [Arabidopsis thaliana]	toolkit (all metazoa)
AAD10210.1	glyceraldehyde 3-phosphate dehydrogenase B subunit (chloroplast) [Arabidopsis thaliana]	toolkit (all metazoa)
BAA84442.1	NADH dehydrogenase ND1 (chloroplast) [Arabidopsis thaliana]	toolkit (all metazoa)
ANW47844.1	NADH dehydrogenase subunit 1 (chloroplast) [Arabidopsis thaliana]	toolkit (all metazoa)
CAA66944.1	ndhA (chloroplast) [Arabidopsis thaliana]	toolkit (all metazoa)
ANW47820.1	cytochrome b6 (chloroplast) [Arabidopsis thaliana]	toolkit (all metazoa)
AAD10211.1	envelope Ca2+-ATPase (chloroplast) [Arabidopsis thaliana]	toolkit (all metazoa)
ANW47815.1	ATP-dependent Clp protease proteolytic subunit (chloroplast) [Arabidopsis thaliana]	toolkit (all metazoa)
BAA82063.1	pClpP (chloroplast) [Arabidopsis thaliana]	toolkit (all metazoa)
BAA84410.1	ATP-dependent protease subunit (chloroplast) [Arabidopsis thaliana]	toolkit (all metazoa)
ANW47797.1	ATP synthase CF1 beta subunit (chloroplast) [Arabidopsis thaliana]	toolkit (all metazoa)
BAA84392.1	ATPase beta subunit (chloroplast) [Arabidopsis thaliana]	toolkit (all metazoa)
AAA18380.1	RNA-binding protein 3 (chloroplast) [Arabidopsis thaliana]	toolkit (all metazoa)
ANW47776.1	ATP synthase CF1 alpha subunit (chloroplast) [Arabidopsis thaliana]	toolkit (all metazoa)
BAA84370.1	ATPase alpha subunit (chloroplast) [Arabidopsis thaliana]	toolkit (all metazoa)
ANW47845.1	NADH dehydrogenase subunit 7 (chloroplast) [Arabidopsis thaliana]	toolkit (all metazoa)
BAA84443.1	NADH dehydrogenase 49KDa protein (chloroplast) [Arabidopsis thaliana]	toolkit (all metazoa)
