# Supplementary material for: Taxonomically Restricted Genes Are Fundamental to Biology and Evolution
Source: Front Genet. 2018 Sep 20;9:407. doi: 10.3389/fgene.2018.00407 (PMC6158316; doi:10.3389/fgene.2018.00407)
Supplement: TABLE S2 — Drosophila melanogaster genes with GO ‘chitin metabolism’ and their degree of taxonomic restriction. [file Table_2.XLSX]

## Sheet: Table S2
Gene	Taxonomic restriction	Names
FBgn0034030	Arthropoda	CG8192-PA
FBgn0034301	Arthropoda	CG5756-PC
FBgn0035325	Arthropoda	CG13806-PA
FBgn0035412	Arthropoda	CG14957-PA
FBgn0035427	Arthropoda	ckd-PC
FBgn0035844	Arthropoda	CG13676-PB
FBgn0035931	Arthropoda	CG13312-PA
FBgn0035932	Arthropoda	CG13308-PB
FBgn0035933	Arthropoda	CG13309-PA
FBgn0037488	Arthropoda	CG14607-PB
FBgn0038422	Arthropoda	CG14880-PA
FBgn0038629	Arthropoda	CG14304-PC
FBgn0038632	Arthropoda	CG14301-PB
FBgn0038643	Arthropoda	CG14300-PA
FBgn0039452	Arthropoda	CG14245-PA
FBgn0039453	Arthropoda	CG6403-PA
FBgn0039454	Arthropoda	CG14247-PA
FBgn0040601	Arthropoda	CG13643-PD
FBgn0040607	Arthropoda	CG14244-PB
FBgn0040608	Arthropoda	CG14246-PA
FBgn0040609	Arthropoda	CG3348-PA
FBgn0040687	Arthropoda	CG14645-PA
FBgn0040958	Arthropoda	Peritrophin-15b-PB
FBgn0040959	Arthropoda	Peritrophin-15a-PA
FBgn0052024	Arthropoda	CG32024-PA
FBgn0052036	Arthropoda	CG32036-PC
FBgn0052284	Arthropoda	CG32284-PA
FBgn0052302	Arthropoda	CG32302-PA
FBgn0053258	Arthropoda	CG33258-PB
FBgn0085311	Arthropoda	CG34282-PA
FBgn0085455	Arthropoda	CG34426-PA
FBgn0259192	Arthropoda	CG42296-PA
FBgn0259966	Arthropoda	Sfp51E-PA
FBgn0260026	Arthropoda	CG42494-PA
FBgn0260386	Arthropoda	mtg-PF
FBgn0261277	Arthropoda	rtv-PC
FBgn0262986	Arthropoda	CG43294-PA
FBgn0085456	toolkit	CG34427-PB
FBgn0037487	toolkit	thw-PC
FBgn0085353	toolkit	CG34324-PA
FBgn0036563	toolkit	CG13075-PB
FBgn0261682	toolkit	CG42729-PA
FBgn0035845	toolkit	CG13675-PD
FBgn0261681	toolkit	CG42728-PA
FBgn0085249	toolkit	CG34220-PA
FBgn0038646	toolkit	CG7715-PA
FBgn0035430	toolkit	CG12009-PB
FBgn0052304	toolkit	obst-I-PA
FBgn0038645	toolkit	CG7714-PA
FBgn0053263	toolkit	CG33263-PA
FBgn0036225	toolkit	CG5883-PA
FBgn0001321	toolkit	knk-PA
FBgn0039042	toolkit	CG13837-PA
FBgn0053985	toolkit	CG33985-PA
FBgn0051439	toolkit	Muc96D-PA
FBgn0030999	toolkit	Mur18B-PA
FBgn0036220	toolkit	CG5897-PB
FBgn0036948	toolkit	CG7298-PA
FBgn0053983	toolkit	obst-H-PA
FBgn0052499	toolkit	Cda4-PA
FBgn0036947	toolkit	obst-F-PA
FBgn0262854	toolkit	CG43218-PA
FBgn0036940	toolkit	obst-J-PA
FBgn0027600	toolkit	obst-B-PA
FBgn0036203	toolkit	Muc68D-PB
FBgn0053986	toolkit	CG33986-PB
FBgn0032598	toolkit	ChLD3-PA
FBgn0263748	toolkit	CG43673-PA
FBgn0052656	toolkit	Muc11A-PB
FBgn0035607	toolkit	CG4835-PB
FBgn0260393	toolkit	CG17147-PB
FBgn0263132	toolkit	Cht6-PH
FBgn0033667	toolkit	reb-PA
FBgn0036228	toolkit	obst-G-PA
FBgn0036230	toolkit	CG11570-PA
FBgn0036362	toolkit	CG10725-PB
FBgn0040950	toolkit	Muc26B-PA
FBgn0036363	toolkit	CG10140-PA
FBgn0038492	toolkit	Mur89F-PB
FBgn0036226	toolkit	CG7252-PA
FBgn0036229	toolkit	CG7248-PA
FBgn0025390	toolkit	Mur2B-PB
FBgn0036953	toolkit	CG17145-PA
FBgn0038180	toolkit	Cht5-PA
FBgn0036952	toolkit	CG6933-PA
FBgn0051077	toolkit	CG31077-PB
FBgn0053265	toolkit	Muc68E-PA
FBgn0023479	toolkit	teq-PF
FBgn0031000	toolkit	Muc18B-PA
FBgn0036227	toolkit	CG17826-PA
FBgn0035398	toolkit	Cht7-PA
FBgn0029913	toolkit	Cht11-PA
FBgn0033668	toolkit	exp-PB
FBgn0050293	toolkit	Cht12-PA
FBgn0260653	toolkit	serp-PB
FBgn0031737	toolkit	obst-E-PA
FBgn0034580	toolkit	Cht8-PA
FBgn0036951	toolkit	CG7017-PA
FBgn0064237	toolkit	Idgf5-PA
FBgn0022700	toolkit	Cht4-PA
FBgn0020416	toolkit	Idgf1-PA
FBgn0022770	toolkit	Peritrophin-A-PC
FBgn0034582	toolkit	Cht9-PA
FBgn0034197	toolkit	Cda9-PA
FBgn0036361	toolkit	CG10154-PA
FBgn0036950	toolkit	CG6996-PB
FBgn0026077	toolkit	Gasp-PB
FBgn0029091	toolkit	Chs2-PD
FBgn0031996	toolkit	CG8460-PA
FBgn0051973	toolkit	Cda5-PJ
FBgn0260430	toolkit	CG42525-PA
FBgn0029167	toolkit	Hml-PB
FBgn0036949	toolkit	CG7290-PA
FBgn0031097	toolkit	obst-A-PA
FBgn0261341	toolkit	verm-PI
FBgn0036232	toolkit	CG14125-PA
FBgn0001311	toolkit	kkv-PD
FBgn0264488	toolkit	CG43896-PC
FBgn0013763	toolkit	Idgf6-PA
FBgn0250907	toolkit	Cht10-PA
FBgn0022702	toolkit	Cht2-PA
FBgn0026415	toolkit	Idgf4-PA
FBgn0020415	toolkit	Idgf2-PB
FBgn0259749	toolkit	mmy-PA
FBgn0020414	toolkit	Idgf3-PA
